# Supplementary material for: VDUP1 Deficiency Promotes the Severity of DSS-Induced Colitis in Mice by Inducing Macrophage Infiltration
Source: Int J Mol Sci. 2023 Sep 1;24(17):13584. doi: 10.3390/ijms241713584 (PMC10487977; doi:10.3390/ijms241713584)
Supplement: Supplementary file 1 [file ijms-24-13584-s001.zip]

Archive with 2 entries (2 files):
- Supplementary Figures_Final.pptx
- Supplementary Tables_Final.pdf
